# Supplementary material for: Melanometry for objective evaluation of skin pigmentation in pulse oximetry studies
Source: Commun Med (Lond). 2024 Jul 11;4:138. doi: 10.1038/s43856-024-00550-7 (PMC11239860; doi:10.1038/s43856-024-00550-7)
Supplement: Supplementary file 4 — Supplementary Data 1 [file 43856_2024_550_MOESM4_ESM.xlsx]

## Sheet: Supplementary Data 1
Supplementary Data 1 Expanded Summary of melanometer characteristics
Legend is reported at the bottom of the table
Device	Device Type	Wavelength (nm)	Key Output Metrics	Standard Illuminants	Standard Observer	Aperture (illum/view)*	Specular Included? (illum:view)[1]**
CHECK3 (Datacolor)	Reflectance spectroscopy	400-700	L*a*b*, ITA a	A, C, D50, D55, D65, D75, F2, F7, F11, Horizon, U3000	2o, 10o	6.5/2.5 mm, 10/6.5 mm, 15/11 mm	Yes, No
							(di:8o /de:8o )
CM600d (Konica Minolta)	Reflectance spectroscopy	400-700	Melanin conc. a	A, C, D50, D65, F2, F6, F7, F8, F10, F11, F12	2o, 10o	11/8 mm	Yes, No
			MI1 a				(di:8o /de:8o)
			L*a*b*
CM700d (Konica Minolta)	Reflectance spectroscopy	400-700	Melanin conc. a	A, C, D50, D65, F2, F6, F7, F8, F10, F11, F12	2o, 10o	6/3 mm, 11/8 mm	Yes, No
			MI1 a				(di:8o /de:8o)
			L*a*b*
CM-2002 (Konica Minolta)	Reflectance spectroscopy	400-700	Melanin conc. a	A, C, D50, D65, F2, F6, F7, F8, F10, F11, F12	2o, 10o	11/8 mm	Yes, No
			L*a*b*				(di:8o /de:8o)
MA68II (X-Rite)	Reflectance spectroscopy	400-700	L*a*b*	A, C, D50, D65, F2, F7, F11, F12	2o, 10o	12 mm	No
							(five off-specular angles)
USB2000+ (Ocean Insight)	Reflectance spectroscopy	300-1100	Melanin conc. a
S2000 (Ocean Insight)	Reflectance spectroscopy	350-1100	AUIC ²
			450-615nm a
CL400 (Courage-Khazaka)	Tristimulus colorimeter	440-670	L*a*b*, ITA			17 mm / 5 mm
CL440 (Courage-Khazaka)	Tristimulus colorimeter	440-670	L*a*b*, ITA			7/6 mm, 13/6 mm
CR-300 (Konica Minolta)	Tristimulus colorimeter	450, 550, 600	L*a*b*			8 mm	Yes
							(di:0o)
CR-221-R (Konica Minolta)	Tristimulus colorimeter	450, 560, 600	L*a*b*	C, D65		8 mm	No
DSM III (Cortex Technology)	Tristimulus colorimeter	460, 530, 620	L*a*b*			4 mm
	Narrowband reflectance	568, 655
DSM IV (Cortex Technology)	Tristimulus colorimeter	460, 530, 620	L*a*b*	D65		8 mm/4.2 mm	No
	Narrowband reflectance		MI, EI, ITA				(45o:0o)
Dermacatch (Colorix, N/A)	Tristimulus colorimeter	460, 540, 620	L*a*b*, ITA, MI1, EI3			5.5 mm	No
	Narrowband reflectance						(45o illum)
SkinColorCatch (Delfin Technologies)	Tristimulus colorimeter	460, 540, 620	L*a*b*, ITA, MI1, EI3			3mm, 8mm	No
	Narrowband reflectance						(45o illum)
Mexameter MX16 (Courage-Khazaka)	Narrowband reflectance	568, 660, 880				5 mm
Mexameter MX18 (Courage-Khazaka)	Narrowband reflectance	568, 660, 870				5 mm
Legend:
*Diameters of illumination and measurement regions
** The standard illumination viewing geometry of diffuse illumination and 8-degree viewing angle with specular included/excluded is denoted (di:8o/de:8o).
a Custom derived metrics
1 Melanin index
2 Area-under-the-intensity curve
3 Erythema Index
References
1. C. CIE, "Technical report: colorimetry," Commission Internationale de l'Éclairage Central Bureau. Vienna, Austria. (2004).
2. L. J. Draaijers, F. R. Tempelman, Y. A. Botman, R. W. Kreis, E. Middelkoop, and P. P. van Zuijlen, "Colour evaluation in scars: tristimulus colorimeter, narrow-band simple reflectance meter or subjective evaluation?," Burns 30, 103-107 (2004).
3. A. Fullerton, T. Fischer, A. Lahti, K. P. Wilhelm, H. Takiwaki, and J. Serup, "Guidelines for measurement of skin colour and erythema. A report from the Standardization Group of the European Society of Contact Dermatitis," Contact Dermatitis 35, 1-10 (1996).
4. H. Takiwaki, L. Overgaard, and J. Serup, "Comparison of narrow-band reflectance spectrophotometric and tristimulus colorimetric measurements of skin color," Skin Pharmacol. Physiol. 7, 217-225 (1994).
5. K. Yoshimura, K. Harii, Y. Masuda, M. Takahashi, T. Aoyama, and T. Iga, "Usefulness of a narrow-band reflectance spectrophotometer in evaluating effects of depigmenting treatment," Aesthetic Plast. Surg. 25, 129-133 (2001).
6. P. J. Matts, P. J. Dykes, and R. Marks, "The distribution of melanin in skin determined in vivo," Br. J. Dermatol. 156, 620-628 (2007).
