# Supplementary material for: Melanometry for objective evaluation of skin pigmentation in pulse oximetry studies
Source: Commun Med (Lond). 2024 Jul 11;4:138. doi: 10.1038/s43856-024-00550-7 (PMC11239860; doi:10.1038/s43856-024-00550-7)
Supplement: Supplementary file 5 — Supplementary Data 2 [file 43856_2024_550_MOESM5_ESM.xlsx]

## Sheet: Supplementary Data 2
Supplementary Data 2 Compiled correlation results between commercial melanometers and FSP included in Figure 4 aseveral commercial devices
Legend is reported at the bottom of the table
Melanometer	Melanometer output	Fitzpatrick Skin Phototype	Correlation coefficient	p value	Site	Sample size	Reference
MX18	MI	PerceivedFSP	0.886	<0.001	Hand	396	Z. M. Isa, K. Shamsuddin, N. B. I. Bukhari, K. G. Lin, Z. A. Mahdy, H. Hassan, N. S. H. Yeop, and H. F. Ghazi, "The reliability of Fitzpatrick skin type chart comparing to Mexameter (Mx 18) in measuring skin color among first trimester pregnant mothers in Petaling District, Malaysia," Malays. J. Public Health Med. 16, 59-65 (2016).
MX18	MI	FSP (I-II(11), III(32), IV-VI(7))	0.72	-		50	M. van der Wal, M. Bloemen, P. Verhaegen, W. Tuinebreijer, H. de Vet, P. van Zuijlen, and E. Middelkoop, "Objective color measurements: clinimetric performance of three devices on normal skin and scar tissue," J. Burn. Care. Res. 34, e187-194 (2013).
CL400	L*		−0.68	-
	b*		0.52	-
	ITA		−0.74	-
DSM II	MI		0.7	-
	L*		−0.66	-
	b*		0.21	-
DSM	MI	FSP	0.65	< 0.001	Forehead	70	V. K. Sharma, V. Gupta, B. L. Jangid, and M. Pathak, "Modification of the Fitzpatrick system of skin phototype classification for the Indian population, and its correlation with narrowband diffuse reflectance spectrophotometry," Clin. Exp. Dermatol. 43, 274-280 (2018).
			0.64	< 0.001	Forearm
			0.65	< 0.001	Midback
			0.67	< 0.001	Buttock
DSM II	MI	FSP	0.66	<0.0001	Forehead	296	A. T. Khalid, C. G. Moore, C. Hall, F. Olabopo, N. L. Rozario, M. F. Holick, S. L. Greenspan, and K. Rajakumar, "Utility of sun-reactive skin typing and melanin index for discerning vitamin D deficiency," Pediatr. Res. 82, 444-451 (2017).
			0.67	<0.0001	Hand
			0.65	<0.0001	Upper arm
Color Tec PSM	L*	FSP	-0.77	<.001	Upper arm	466	M. S. Sommers, J. D. Fargo, Y. Regueira, K. M. Brown, B. L. Beacham, A. R. Perfetti, J. S. Everett, and D. J. Margolis, "Are the Fitzpatrick skin phototypes valid for cancer risk assessment in a racially and ethnically diverse sample of women?," Ethn. Dis. 29, 505 (2019).
MX18	MI	FSP	0.88	<0.01	Upper arm	350	J. K. Robinson, F. J. Penedo, J. L. Hay, and N. G. Jablonski, "Recognizing Latinos’ range of skin pigment and phototypes to enhance skin cancer prevention," Pigment Cell Melanoma Res. 30, 488-492 (2017).
DSM II	MI	Perceived FSP + FSP	0.65	-	underarm	205	A. Richard, S. Rohrmann, and K. C. Quack Lötscher, "Prevalence of vitamin D deficiency and its associations with skin color in pregnant women in the first trimester in a sample from Switzerland," Nutrients 9, 260 (2017).
CM 700d	ITA	FSP	-0.903	3.42e−22	Buttock	20	A. R. Young, K. A. Morgan, T.-W. Ho, N. Ojimba, G. I. Harrison, K. P. Lawrence, N. Jakharia-Shah, H. C. Wulf, J. K. Cruickshank, and P. A. Philipsen, "Melanin has a small inhibitory effect on cutaneous vitamin D synthesis: A comparison of extreme phenotypes," J. Invest. Dermatol. 140, 1418-1426. e1411 (2020).
			-0.902	4.47e-22	Forearm	28
CL400	ITA	Perceived FSP + FSP (different questions)	-0.775	0	Inner upper arm, Black	61	K. Linde, C. Y. Wright, and J. L. Du Plessis, "Subjective and objective skin colour of a farmworker group in the Limpopo Province, South Africa," Skin Res. Technol. 26, 923-931 (2020).
			0.229	0.553	Inner upper arm, White	10
MX18	MI		0.3	0.02	Inner upper arm, Black	61
			-0.504	0.166	Inner upper arm, White	10
Chromometer	MI	FSP (I(2), II(10), III(13), IV(20), V(29), VI(14))	0.782	< 0.001	Forehead	88	S. H. Bailey, G. Oni, S. A. Brown, N. Kashefi, S. Cheriyan, M. Maxted, C. Stewart, C. Jones, P. Maluso, and A. M. Kenkel, "The use of non‐invasive instruments in characterizing human facial and abdominal skin," Lasers Surg. Med. 44, 131-142 (2012).
Legends
FSP - Fitzpatrick phototype
MI - Melanin Index
ITA - Individual Typology Angle
