# Supplementary material for: Melanometry for objective evaluation of skin pigmentation in pulse oximetry studies
Source: Commun Med (Lond). 2024 Jul 11;4:138. doi: 10.1038/s43856-024-00550-7 (PMC11239860; doi:10.1038/s43856-024-00550-7)
Supplement: Supplementary file 6 — Supplementary Data 3 [file 43856_2024_550_MOESM6_ESM.xlsx]

## Sheet: Supplementary Data 3
Supplementary Data 3 Compiled correlation results between commercial melanometers included in Figure 5 a
Legend is reported at the bottom of the table
Melanometer (Output)	Melanometer (Output)	Corr coeff	p value	Site	Sample size	Reference
MX18 (MI)	CL400 (ITA)	−0.98	< 0.001	Inner arm	556	M. Wilkes, C. Y. Wright, J. L. du Plessis, and A. Reeder, "Fitzpatrick skin type, individual typology angle, and melanin index in an African population: steps toward universally applicable skin photosensitivity assessments," JAMA Dermatol. 151, 902-903 (2015).
DSM (MI)	CR200 (L*)	-0.56	< 0.001	23 sites	10	H. Takiwaki, L. Overgaard, and J. Serup, "Comparison of narrow-band reflectance spectrophotometric and tristimulus colorimetric measurements of skin color," Skin Pharmacol. Physiol. 7, 217-225 (1994).
DSM (MI)	Microflash 200D (MI)	0.851	< 0.0001	Upper inner arm	397	J. K. Wagner, C. Jovel, H. L. Norton, E. J. Parra, and M. D. Shriver, "Comparing quantitative measures of erythema, pigmentation and skin response using reflectometry," Pigment Cell Res. 15, 379-384 (2002).
DSM (MI)	Colorwalk (L*)	-0.98		inner arm	80	M. D. Shriver, and E. J. Parra, "Comparison of narrow-band reflectance spectroscopy and tristimulus colorimetry for measurements of skin and hair color in persons of different biological ancestry," Am. J. Phys. Anthropol. 112, 17-27 (2000).
		-0.93		Forehead
DSM (MI)	MX16 (MI)	0.53			13	P. Clarys, K. Alewaeters, R. Lambrecht, and A. Barel, "Skin color measurements: comparison between three instruments: the Chromameter®, the DermaSpectrometer® and the Mexameter®," Skin Res. Technol. 6, 230-238 (2000)
DSM (MI)	CR200 (L*)	-0.64
MX16 (MI)	CR200 (L*)	-0.77
MX16 (MI)	Dermacatch (MI)	1		Forearm	12	M. Baquie, and B. Kasraee, "Discrimination between cutaneous pigmentation and erythema: comparison of the skin colorimeters Dermacatch and Mexameter," Skin Res. Technol. 20, 218-227 (2014).
MX18 (MI)	Antera (Mel)	0.901	<0.001		30	A. R. Matias, M. Ferreira, P. Costa, and P. Neto, "Skin colour, skin redness and melanin biometric measurements: comparison study between Antera((R)) 3D, Mexameter((R)) and Colorimeter((R))," Skin Res. Technol. 21, 346-362 (2015).
CL400 (L*)	Antera (L*)	0.949	<0.001
CL400 (b*)	Antera (b*)	0.931	<0.001
MX18 (MI)	CL400 (ITA)	-0.864	< 0.001			C. Y. Wright, R. M. Lucas, T. Kapwata, Z. Kunene, and J. L. Du Plessis, "Towards a reliable, non-invasive melanin assessment for pigmented skin," Skin. Res. Technol. 25(1), 100-102 (2019).
CR300 (Y)	RM100 (R 660nm)	0.69				W. Uter, M. Benz, A. Mayr, O. Gefeller, and A. Pfahlberg, "Assessing skin pigmentation in epidemiological studies: The reliability of measurements under different conditions," Skin Res. Technol. 19, 100-106 (2013).
Soft Plus (MI)	MX18 (MI)	0.96	< 0.0001			W. Hua, H. Xie, T. Chen, and L. Li, "Comparison of two series of non‐invasive instruments used for the skin physiological properties measurements: the ‘Soft Plus’ from Callegari SpA vs. the series of detectors from Courage & Khazaka," Skin Res. Technol. 20, 74-80 (2014).
CR200 (L*)	VC100 (L*)	0.93				A. O. Barel, P. Clarys, K. Alewaeters, C. Duez, J. L. Hubinon, and M. Mommaerts, "The Visi‐Chroma VC‐100®: a new imaging colorimeter for dermatocosmetic research," Skin Res. Technol. 7, 24-31 (2001).
CR200 (b*)	VC100 (b*)	0.96
Legend:
MI - Melanin Index
ITA - Individual Typology Angle
Mel. - Melanin concentration
