# Supplementary material for: Melanometry for objective evaluation of skin pigmentation in pulse oximetry studies
Source: Commun Med (Lond). 2024 Jul 11;4:138. doi: 10.1038/s43856-024-00550-7 (PMC11239860; doi:10.1038/s43856-024-00550-7)
Supplement: Supplementary file 7 — Supplementary Data 4 [file 43856_2024_550_MOESM7_ESM.xlsx]

## Sheet: Supplementary Data 4
Supplementary Data 4 Repeatability results included in Figures 5 c-e
Legend in reported at the end of the table
Objective	Melanin metric	ICC	CV	Repeatability	Site	Reps	Reference
Chromameter	L*		4	Intra-observer	Volar forearm	10	P. Clarys, K. Alewaeters, R. Lambrecht, and A. Barel, "Skin color measurements: comparison between three instruments: the Chromameter®, the DermaSpectrometer® and the Mexameter®," Skin Res. Technol. 6, 230-238 (2000).
			2		Distal forearm
			2		Belly
			2		Forehead
	b*		4		Volar forearm
			2		Distal forearm
			1		Belly
			2		Forehead
Mexameter MX16	MI		1		Volar forearm
			1		Distal forearm
			1		Belly
			1		Forehead
Dermaspectrometer	MI		1		Volar forearm
			3		Distal forearm
			3		Belly
			5		Forehead
Mexameter MX18	MI		3.52	Intra-observer		5	A. R. Matias, M. Ferreira, P. Costa, and P. Neto, "Skin colour, skin redness and melanin biometric measurements: comparison study between Antera((R)) 3D, Mexameter((R)) and Colorimeter((R))," Skin Res. Technol. 21, 346-362 (2015).
CL400	L*		0.66
	b*		2.01
Antera 3D	Mel		0.46
	L*		0.36
	b*		0.58
Mexameter MX18	MI	0.94	9.3	Inter observer		2 observer	M. van der Wal, M. Bloemen, P. Verhaegen, W. Tuinebreijer, H. de Vet, P. van Zuijlen, and E. Middelkoop, "Objective color measurements: clinimetric performance of three devices on normal skin and scar tissue," J. Burn. Care. Res. 34, e187-194 (2013).
CL400	L*	0.97	1.5
	b*	0.96	5.6
	ITA	0.79	14.2
DSMII	MI	0.96	3.8
	L*	0.95	4
	b*	0.9	8.8
Dermaspectrometer	MI	0.94		Intra observer			L. J. Draaijers, F. R. Tempelman, Y. A. Botman, R. W. Kreis, E. Middelkoop, and P. P. van Zuijlen, "Colour evaluation in scars: tristimulus colorimeter, narrow-band simple reflectance meter or subjective evaluation?," Burns 30, 103-107 (2004).
		0.98	5.1	Intra observer		4 observer
CR-221-R	L*	0.73		Intra observer
		0.91	8.1	Intra observer		4 observer
	b*	0.89		Intra observer
		0.97	19.3	Intra observer		4 observer
CR300	L*	0.99	3.7, 3.66	Intra observer			E. Kerckhove, F. Staes, M. Flour, K. Stappaerts, and W. Boeckx, "Reproducibility of repeated measurements on healthy skin with Minolta Chromameter CR‐300," Skin Res. Technol. 7, 56-59 (2001).
		0.99	7.2, 7.9	Inter observer		2 observer
		0.99	7.2, 7.4	Inter instrument
	b*	0.996	24.7, 24.0	Intra observer
		0.97	11.0, 11.7	Inter observer		2 observer
		0.999	11.02, 10.98	Inter instrument
DSMII	MI	0.90-0.96	5	Intra observer			K. C. Lee, A. Bamford, F. Gardiner, A. Agovino, B. Ter Horst, J. Bishop, A. Sitch, L. Grover, A. Logan, and N. Moiemen, "Investigating the intra-and inter-rater reliability of a panel of subjective and objective burn scar measurement tools," Burns 45, 1311-1324 (2019).
	L*	0.90-0.96	5.2
	b*	0.62-0.80	−63.9
	MI	0.84-0.94	6.7	Inter observer
	L*	0.81-0.93	8.1
	b*	0.35-0.62	32.2
Mexameter MX18	MI	0.9		Intra observer			B. Nedelec, J. A. Correa, G. Rachelska, A. Armour, and L. LaSalle, "Quantitative measurement of hypertrophic scar: interrater reliability and concurrent validity," J. Burn Care Res. 29, 501-511 (2008).
		0.89
		0.94
		0.94
Dermacatch	MI	0.99		Intra observer	Arm		A. T. Giorgis, A. F. Alsoudi, A. M. Alemu, T. Tadesse, J. Gemida, K. Taye, M. Zeru, C. A. Moe, R. L. Stamper, and J. D. Keenan, "The relationship between melanin and glaucoma: A case-control study," J. Glaucoma 29, 1143-1146 (2020).
		0.97			Forehead
CR-300	Y	0.987		Intra observer			W. Uter, M. Benz, A. Mayr, O. Gefeller, and A. Pfahlberg, "Assessing skin pigmentation in epidemiological studies: The reliability of measurements under different conditions," Skin Res. Technol. 19, 100-106 (2013).
		0.941
RM 100	R660nm	0.942
		0.953
		0.89
		0.942
Dermlab Combo	MI	0.95, 0.96		Inter observer			T. Gankande, J. Duke, P. Danielsen, H. DeJong, F. Wood, and H. Wallace, "Reliability of scar assessments performed with an integrated skin testing device–the DermaLab Combo®," Burns 40, 1521-1529 (2014).
		0.92, 0.93
		0.91, 0.92
CR200b	L*		0.9	Intra observer			K.-P. Wilhelm, C. Surber, and H. Maibach, "Quantification of sodium lauryl sulfate irritant dermatitis in man: comparison of four techniques: skin color reflectance, transepidermal water loss, laser Doppler flow measurement and visual scores," Arch. Dermatol. Res. 281, 293-295 (1989).
	b*		2.4
CR200	L*		0.6	Intra observer			A. O. Barel, P. Clarys, K. Alewaeters, C. Duez, J. L. Hubinon, and M. Mommaerts, "The Visi‐Chroma VC‐100®: a new imaging colorimeter for dermatocosmetic research," Skin Res. Technol. 7, 24-31 (2001).
	b*		2.8
VC100	L*		0.6
	b*		3.9
MX18	MI	0.998		Intra observer			Z. M. Isa, K. Shamsuddin, N. B. I. Bukhari, K. G. Lin, Z. A. Mahdy, H. Hassan, N. S. H. Yeop, and H. F. Ghazi, "The reliability of Fitzpatrick skin type chart comparing to Mexameter (Mx 18) in measuring skin color among first trimester pregnant mothers in Petaling District, Malaysia," Malays. J. Public Health Med. 16, 59-65 (2016).
		0.985		Inter observer
Legend:
MI - Melanin Index
ITA - Individual Typology Angle
Mel - Melanin Concentration
