# Supplementary material for: Melanometry for objective evaluation of skin pigmentation in pulse oximetry studies
Source: Commun Med (Lond). 2024 Jul 11;4:138. doi: 10.1038/s43856-024-00550-7 (PMC11239860; doi:10.1038/s43856-024-00550-7)
Supplement: Supplementary file 8 — Supplementary Data 5 [file 43856_2024_550_MOESM8_ESM.xlsx]

## Sheet: Supplementary Data 5
Supplementary Data 5 Compiled correlation results of melanometer outputs to high quality melanin metrics included in Figure 6 g
Legend in reported at the bottom of the table
Objective	Melanin metric	High quality reference	Correlation coefficient	p value	Site	Sample size	Reference
Mexameter MX18	MI	Staining	0.331	0.02	Inner arm	50	C. Y. Wright, R. M. Lucas, T. Kapwata, Z. Kunene, and J. L. Du Plessis, "Towards a reliable, non-invasive melanin assessment for pigmented skin," Skin. Res. Technol. 25(1), 100-102 (2019).
CL400	ITA		-0.276	0.05
CM2600d	R420-R400		-0.28	0.05
Minolta 508	R420-R400	FM	0.68	<0.01	Inner arm	82	T. Dwyer, H. K. Muller, L. Blizzard, R. Ashbolt, and G. Phillips, "The use of spectrophotometry to estimate melanin density in Caucasians," Cancer Epidemiol. Biomarkers Prev. 7, 203-206 (1998).
Check	ITA	FM epidermis	-0.93	< 0.0001	Breast skin sample	35	S. Del Bino, S. Ito, J. Sok, Y. Nakanishi, P. Bastien, K. Wakamatsu, and F. Bernerd, "Chemical analysis of constitutive pigmentation of human epidermis reveals constant eumelanin to pheomelanin ratio," Pigment Cell Melanoma Res. 28, 707-717 (2015).
		FM basal	-0.94	< 0.0001
CM2002	630-700 slope	FM	0.8	< 0.001	Lower back	59	S. G. Coelho, B. Z. Zmudzka, L. Yin, S. A. Miller, Y. Yamaguchi, T. Tadokoro, V. J. Hearing, and J. Z. Beer, "Non-invasive diffuse reflectance measurements of cutaneous melanin content can predict human sensitivity to ultraviolet radiation," Exp. Dermatol. 22, 266-271 (2013).
Contact SIAscope	Eumelanin concentration	VK	-0.83	< 0.0001	Inner arm	30	P. J. Matts, P. J. Dykes, and R. Marks, "The distribution of melanin in skin determined in vivo," Br. J. Dermatol. 156, 620-628 (2007).
Non-contact SIAscope			-0.89	< 0.0001
CM2600d	L*	HPLC eu	-0.451	<0.01	Forearm	10	H. Matsunaka, Y. Yamamoto, and F. Furukawa, "Non‐invasive quantification of melanin in the stratum corneum: a novel indicator of skin lesions in pigmentation diseases," Skin Res. Technol. 23, 104-111 (2017).
	b*		0.138	0.397
	L*	HPLC pheo	-0.25	0.12
	b*		0.079	0.629
	L*	HPLC TM	-0.394	0.012
	b*		0.148	0.362
Check	ITA	HPLC eu	-0.96	<0.0001			S. Ito, S. Del Bino, T. Hirobe, and K. Wakamatsu, "Improved HPLC conditions to determine eumelanin and pheomelanin contents in biological samples using an ion pair reagent," Int. J. Mol. Sci. 21, 5134 (2020).
		HPLC pheo	-0.96	<0.0001
		HPLC pheo	-0.6	0.009
		HPLC TM	-0.9628	<0.0001
UV-Optimize	Pigmentation%	HPLC eu	0.84	<0.0001	forearm	36	B. Kongshoj, A. Thorleifsson, and H. C. Wulf, "Pheomelanin and eumelanin in human skin determined by high‐performance liquid chromatography and its relation to in vivo reflectance measurements," Photodermatol. Photoimmunol. Photomed. 22, 141-147 (2006).
		HPLC pheo	-0.45	0.0098
Contact SIAscope	Eumelanin conc	HPLC eu	-0.91	<0.0001	Inner arm	30	P. J. Matts, P. J. Dykes, and R. Marks, "The distribution of melanin in skin determined in vivo," Br. J. Dermatol. 156, 620-628 (2007).
Non-contact SIAscope		HPLC eu	-0.88	<0.0001
Check	ITA	HPLC eu	-0.92	< 0.0001	Breast skin sample	35	S. Del Bino, S. Ito, J. Sok, Y. Nakanishi, P. Bastien, K. Wakamatsu, and F. Bernerd, "Chemical analysis of constitutive pigmentation of human epidermis reveals constant eumelanin to pheomelanin ratio," Pigment Cell Melanoma Res. 28, 707-717 (2015).
		HPLC Pheo	-0.85	< 0.0001
		HPLC pheo	-0.49	0.003
		HPLC TM	-0.9143	<0.0001
CR300	L*	HPLC eu	-0.755	-	Lower back constitutive	20	A. Hennessy, C. Oh, B. Diffey, K. Wakamatsu, S. Ito, and J. Rees, "Eumelanin and pheomelanin concentrations in human epidermis before and after UVB irradiation," Pigment Cell Res. 18, 220-223 (2005).
		HPLC pheo	-0.831	-
		HPLC eu	-0.682	-	Lower back facultative
		HPLC pheo	-0.774	-
Check	ITA	Spectrophotometric TM	-0.926	<0.0001	Breast skin sample	35	S. Del Bino, S. Ito, J. Sok, Y. Nakanishi, P. Bastien, K. Wakamatsu, and F. Bernerd, "Chemical analysis of constitutive pigmentation of human epidermis reveals constant eumelanin to pheomelanin ratio," Pigment Cell Melanoma Res. 28, 707-717 (2015).
			-0.9602	<0.0001			S. Ito, S. Del Bino, T. Hirobe, and K. Wakamatsu, "Improved HPLC conditions to determine eumelanin and pheomelanin contents in biological samples using an ion pair reagent," Int. J. Mol. Sci. 21, 5134 (2020).
CR-10	L*	Spectrophotometric TM	−0.592	0.02	Foreskin sample	15	W. S. Huang, Y. W. Wang, K. C. Hung, P. S. Hsieh, K. Y. Fu, L. G. Dai, N. H. Liou, K. H. Ma, J. C. Liu, and N. T. Dai, "High correlation between skin color based on CIELAB color space, epidermal melanocyte ratio, and melanocyte melanin content," PeerJ 6, e4815 (2018).
CR-10	L*	Spectrophotometric TM	-0.88	<0.00001	Forearm, upper arm	48	S. Alaluf, D. Atkins, K. Barrett, M. Blount, N. Carter, and A. Heath, "The impact of epidermal melanin on objective measurements of human skin colour," Pigment Cell Res. 15, 119-126 (2002).
Legend:
MI - Melanin Index
ITA - Individual Typology Angle
FM - Fontana Mason
VK - Von Kossa
HPLC - High Performance Liquid Chromatography
eu - eumelanin
pheo - pheomelanin
TM - total melanin
